# Supplementary material for: Subclass Mapping: Identifying Common Subtypes in Independent Disease Data Sets
Source: PLoS One. 2007 Nov 21;2(11):e1195. doi: 10.1371/journal.pone.0001195 (PMC2065909; doi:10.1371/journal.pone.0001195)
Supplement: Table S1 — (0.02 MB XLS) [file pone.0001195.s001.xls]

## Sheet: TableS1
(a) Train: DLBCL-A, Test: DLBCL-B, Prediction method: k-NN
				Predicted subtype
		n	OxPhos	BCR	HR
	OxPhos	51	0.51	0.27	0.22
True subtype	BCR	42	0.67	0.12	0.21
	HR	87	0.2	0.48	0.32
(b) Train: DLBCL-B, Test: DLBCL-A, Prediction method: k-NN
				Predicted subtype
		n	OxPhos	BCR	HR
	OxPhos	49	0.16	0.37	0.47
True subtype	BCR	50	0.48	0.32	0.2
	HR	42	0.02	0.05	0.93
(c) Train: DLBCL-A, Test: DLBCL-B, Prediction method: SVM
				Predicted subtype
		n	OxPhos	BCR	HR
	OxPhos	51	0.33	0.65	0.02
True subtype	BCR	42	0.1	0.9	0
	HR	87	0.06	0.09	0.85
(d) Train: DLBCL-B, Test: DLBCL-A, Prediction method: SVM
				Predicted subtype
		n	OxPhos	BCR	HR
	OxPhos	49	0.2	0.35	0.45
True subtype	BCR	50	0.44	0.38	0.18
	HR	42	0.02	0.02	0.95
Proportion of correctly predicted cases are summarized in each table.
DLBCL: diffuse large B-cell lymphoma, OxPhos: oxidative phosphorylation,
BCR: B-cell response, HR: host response
k-NN: k-nearest neighbor (k=7), SVM: support vector machine
