# Supplementary material for: Subclass Mapping: Identifying Common Subtypes in Independent Disease Data Sets
Source: PLoS One. 2007 Nov 21;2(11):e1195. doi: 10.1371/journal.pone.0001195 (PMC2065909; doi:10.1371/journal.pone.0001195)
Supplement: Table S2 — (0.02 MB XLS) [file pone.0001195.s002.xls]

## Sheet: TableS2
Reproducibility of DLBCL-A subtypes in DLBCL-B
		DLBCL-A subtypes [7]
	OxPhos	BCR	HR
in-group proportions*	0.44	0.52	0.91
No. of assigned samples	36	52	92
p-value	0.1875	0.382022	0
Reproducibility of DLBCL-B subtypes in DLBCL-A
		DLBCL-B subtypes [8]
	OxPhos	BCR	HR
in-group proportions*	0.75	0.51	0.83
No. of assigned samples	76	35	30
p-value	0.625	0.545454	0
Analyzed by a software, "clusterRepro"[10]
(http://cran.r-project.org/src/contrib/Descriptions/clusterRepro.html)
Averaged gene expression data were used as the centroid for each subtype.
Number of permutations = 1000.
DLBCL: diffuse large B-cell lymphoma
