# Supplementary material for: Subclass Mapping: Identifying Common Subtypes in Independent Disease Data Sets
Source: PLoS One. 2007 Nov 21;2(11):e1195. doi: 10.1371/journal.pone.0001195 (PMC2065909; doi:10.1371/journal.pone.0001195)
Supplement: Table S3 — (0.01 MB XLS) [file pone.0001195.s003.xls]

## Sheet: TableS3
ER signaling pathway-related gene sets used in GSEA.
AR, C3, CCND1, CTSD, ESR1, ESR2, GATA3, HSP28, KRT18, KRT19, PGR,
SERPINA3, SLC7A5, STC2, TFF1, TFF3
http://www.superarray.com/gene_array_product/HTML/HS-020.html
